# Supplementary material for: Surveillance Web System and Mouthwash-Saliva qPCR for Labor Ambulatory SARS-CoV-2 Detection and Prevention
Source: Int J Environ Res Public Health. 2022 Jan 24;19(3):1271. doi: 10.3390/ijerph19031271 (PMC8835463; doi:10.3390/ijerph19031271)
Supplement: Supplementary file 1 [file ijerph-19-01271-s001.zip]

Archive with 2 entries (2 files):
- SM2 Automatic algorithms applied web-platform 18Jan22final.pdf
- Supplement S1 Total RNA isolation cDNA 18Jan22final.pdf
